# Supplementary material for: A Quaternary Sedimentary Ancient DNA (sedaDNA) Record of Fungal–Terrestrial Ecosystem Dynamics in a Tropical Biodiversity Hotspot (Lake Towuti, Sulawesi, Indonesia)
Source: Microorganisms. 2025 Apr 27;13(5):1005. doi: 10.3390/microorganisms13051005 (PMC12113726; doi:10.3390/microorganisms13051005)
Supplement: Supplementary file 1 [file microorganisms-13-01005-s001.zip]

Archive with 1 entries (1 files):
- microorganisms-3405355-supplementary.pdf
